# Supplementary material for: A rotavirus vaccine candidate attenuated by codon deoptimization protects neonatal mice against wild-type virus infection
Source: PLoS Pathog. 2026 Jul 7;22(7):e1014292. doi: 10.1371/journal.ppat.1014292 (PMC13340783; doi:10.1371/journal.ppat.1014292)
Supplement: S1 Data — (XLSX) [file ppat.1014292.s007.xlsx]

## Sheet: CD-All_P10_Variants
segment	Region	Type	Reference	Allele	Length	Zygosity	Count	Coverage	Frequency	Forward read count	Reverse read count	Forward read coverage	Reverse read coverage	Forward/reverse balance	Average quality	Read count	Read coverage	# unique start positions	# unique end positions	BaseQRankSum	Read position test probability	Read direction test probability	Hyper-allelic	Homopolymer	Homopolymer length
WT-VP4	1022	SNV	T	C	1	Homozygous	73103	73371	99.6347	65167	69575	65381	69823	0.483643	36.1565	134742	135204	188	187		1	1	no	No	1
CD-NSP5	45	SNV	G	A	1	Heterozygous	27792	32564	85.3458	27785	26343	32543	30717	0.48668	36.0512	54128	63260	139	151	-2.36	0.533485	1	yes	No	1
WT-VP4	30	SNV	A	C	1	Heterozygous	6907	13320	51.8544	6901	5828	13292	11736	0.457852	36.3719	12729	25028	80	90	0.98	0	1	yes	No	1
CD-VP2	19	SNV	G	A	1	Heterozygous	626	1372	45.6268	625	419	1342	1096	0.401341	35.0863	1044	2438	44	50	-1.85	9.85525e-11	0.818097	yes	No	1
CD-NSP5	7	SNV	T	A	1	Heterozygous	126	298	42.2819	126	116	296	284	0.479339	36	242	580	16	23	-0.14	0.000446705	1	yes	No	1
CD-NSP5	567	SNV	T	A	1	Heterozygous	18313	45486	40.2607	18301	16855	45286	42637	0.479435	36.448	35156	87923	151	153	-0.17	0	1	yes	No	1
CD-NSP5	558	SNV	G	A	1	Heterozygous	17567	44085	39.848	17534	15408	43865	39851	0.467731	36.5087	32942	83716	132	136	7.35	0	1	yes	No	1
CD-VP6	1147	SNV	G	A	1	Heterozygous	11159	29093	38.3563	11124	10093	27714	26588	0.475703	36.4648	21217	54302	131	133	0.73	0	1	yes	No	1
CD-VP6	1144	SNV	C	T	1	Heterozygous	11180	29800	37.5168	11146	10113	29121	27270	0.475704	35.3946	21259	56391	133	135	-8.94	0	1	yes	No	1
CD-VP6	1150	SNV	C	G	1	Heterozygous	11196	29967	37.3611	11100	10131	28690	27392	0.47718	36.4929	21231	56082	130	132	0.49	0	1	yes	No	1
CD-VP6	1153	SNV	G	T	1	Heterozygous	11197	30063	37.2451	11101	10133	28416	27784	0.477206	36.2041	21234	56200	132	134	-2.56	0	1	yes	No	1
WT-NSP1	18	SNV	T	C	1	Heterozygous	1918	5351	35.8438	1899	1306	5298	4053	0.407488	31.6413	3205	9351	73	76	-11.74	0	1	yes	No	1
CD-NSP5	546	SNV	G	A	1	Heterozygous	9711	31634	30.698	9701	8159	31251	28623	0.456831	36.577	17860	59874	105	112	5.04	0	1	yes	No	1
CD-NSP5	549	SNV	C	T	1	Heterozygous	9814	32487	30.209	9687	8263	31537	29432	0.460334	36.6705	17950	60969	107	113	2.34	0	1	yes	No	1
CD-VP6	1138	SNV	A	C	1	Heterozygous	8038	26871	29.9133	8027	7328	26108	24674	0.477239	36.3093	15355	50782	110	112	1.17	0	1	yes	No	1
CD-VP6	60	SNV	A	C	1	Heterozygous	19811	68548	28.9009	19786	19478	66807	67773	0.496078	36.565	39264	134580	109	114	5.32	0	1	yes	No	1
CD-NSP5	540	SNV	T	C	1	Heterozygous	7333	26187	28.0024	7328	5791	25958	23105	0.441421	36.2922	13119	49063	99	110	0.61	0	0.999972	yes	No	1
CD-VP6	1135	SNV	A	C	1	Heterozygous	8050	30760	26.1704	8039	7341	29514	28721	0.477308	36.4802	15380	58235	109	112	5.53	0	1	yes	No	1
CD-VP6	1126	SNV	A	T	1	Heterozygous	6537	27731	23.5729	6529	5777	26051	25715	0.469446	36.8002	12306	51766	91	90	8.07	0	1	yes	No	1
WT-VP4	2287^2288	Insertion	-	C	1	Heterozygous	2897	12820	22.5975	2625	2872	12152	12618	0.477533	36.3234	5497	24770	70	74	8.86	0	1	yes	No	1
CD-VP6	1129..1130	MNV	CC	TT	2	Heterozygous	6537	30163	21.6722	6529	5779	28862	27870	0.469532	36.5272	12308	56732	98	99	3.41	0	1	yes	No	1
CD-VP6	1120	SNV	T	C	1	Heterozygous	6445	32251	19.9839	6438	5600	30392	30192	0.465194	36.3787	12038	60584	87	89	5.08	0	0.840215	yes	No	1
CD-NSP5	227	SNV	A	T	1	Heterozygous	1585	8047	19.6968	1585	1102	7840	6603	0.410123	36.8246	2687	14443	56	66	2.06	0	0.28848	yes	No	1
CD-NSP5	126	SNV	A	T	1	Heterozygous	5853	30252	19.3475	5440	5843	29027	30091	0.482141	36.2189	11283	59118	91	93	-3.68	0	1	yes	No	1
WT-VP4	2285	SNV	A	T	1	Heterozygous	2955	15519	19.0412	2678	2931	14775	15321	0.477447	36.5391	5609	30096	63	68	0.73	0	1	yes	No	1
CD-NSP2	8	SNV	A	T	1	Heterozygous	1599	9016	17.7351	1586	1373	8442	7425	0.464008	35.035	2959	15867	73	78	0.25	0	1	yes	No	1
CD-VP6	50	SNV	A	C	1	Heterozygous	7591	43853	17.3101	7585	7412	42736	43368	0.494232	36.4183	14997	86104	106	116	5.61	0	1	yes	No	1
CD-NSP5	111	SNV	G	T	1	Heterozygous	7040	42380	16.6116	6918	7036	42068	42154	0.495772	36.4003	13954	84222	116	120	8.95	0	1	yes	No	1
CD-NSP2	12	Deletion	G	-	1	Heterozygous	1611	9719	16.5758	1606	1385	9103	7929	0.463056	35.7263	2991	17032	72	78	3.2	0	1	yes	No	1
CD-NSP5	108	SNV	A	T	1	Heterozygous	7043	42733	16.4814	6921	7039	42443	42504	0.495774	35.8522	13960	84947	116	118	0.17	0	1	yes	No	1
CD-NSP5	123	SNV	A	T	1	Heterozygous	5879	36030	16.317	5465	5869	34792	35847	0.482178	35.8903	11334	70639	93	96	-5.14	0	1	yes	No	1
CD-NSP5	120	SNV	G	T	1	Heterozygous	5858	36141	16.2087	5444	5848	35010	35942	0.482111	35.6125	11292	70952	92	94	-6.8	0	1	yes	No	1
CD-NSP5	117	SNV	G	A	1	Heterozygous	5868	36719	15.9808	5454	5858	36053	36520	0.482143	36.1394	11312	72573	91	95	-1.75	0	1	yes	No	1
CD-NSP5	105	SNV	A	T	1	Heterozygous	7035	45961	15.3065	6915	7031	45606	45739	0.495841	36.438	13946	91345	116	119	2.87	0	1	yes	No	1
WT-VP7	1040	SNV	A	G	1	Heterozygous	6699	50967	13.1438	6090	6693	49490	50922	0.476414	36.4957	12783	100412	84	88	0.41	0	1	yes	No	1
CD-NSP5	13	SNV	G	C	1	Heterozygous	67	535	12.5234	67	61	523	480	0.476562	36.4627	128	1003	13	14	0.17	2.72899e-09	1	yes	No	1
CD-NSP4	53	SNV	A	T	1	Heterozygous	4540	36260	12.5207	4525	3687	35889	32642	0.448977	36.7348	8212	68531	85	84	0.79	0	0.995277	yes	No	1
CD-NSP2	777	SNV	A	T	1	Heterozygous	10952	92899	11.7891	10408	10950	86528	87253	0.487312	36.7637	21358	173781	123	122	1.6	0	1	yes	No	1
CD-VP6	205	SNV	C	T	1	Heterozygous	11286	96802	11.6589	10634	11283	91909	91611	0.485194	36.781	21917	183520	143	151	6.48	0	1	yes	No	1
CD-NSP2	774	SNV	T	A	1	Heterozygous	10970	98945	11.087	10433	10955	92114	92310	0.487797	36.8007	21388	184424	124	122	4.37	0	1	yes	No	1
CD-NSP2	14	SNV	C	A	1	Heterozygous	1311	11980	10.9432	1304	1152	11231	10121	0.469055	36.045	2456	21352	65	72	4.91	0	1	yes	No	1
CD-VP6	704	SNV	G	T	1	Heterozygous	9994	93525	10.6859	9982	7775	91405	83296	0.437855	36.4138	17757	174701	79	89	0.18	0	0.0196897	yes	No	1
CD-VP6	1293	SNV	G	A	1	Heterozygous	514	5209	9.86754	331	513	3726	5126	0.39218	36.4436	844	8852	34	47	0.46	0	0.971871	yes	No	1
CD-NSP3	1094	Deletion	C	-	1	Heterozygous	4148	45978	9.02171	4008	4100	42705	44964	0.494327	35.7252	8108	87669	74	96	-2.43	0	1	yes	No	1
WT-VP7	1058	SNV	G	C	1	Heterozygous	1724	19902	8.66245	1712	1724	19025	19768	0.498254	36.5742	3436	38793	47	60	0.17	0	1	yes	No	1
WT-NSP1	1590^1591	Insertion	-	T	1	Heterozygous	449	5369	8.36282	398	445	5183	5308	0.472123	34.3229	843	10491	40	52	-2.66	1.15655e-05	1	yes	No	1
CD-VP1	777^778	Insertion	-	A	1	Heterozygous	4379	52839	8.28744	4361	3366	51605	47652	0.435615	34.5853	7727	99257	91	103	1.99	0	0.0158898	yes	No	1
CD-NSP5	13	Deletion	G	-	1	Heterozygous	44	535	8.2243	44	41	523	480	0.482353	34.3636	85	1003	9	10	-0.65	1.52931e-11	1	yes	No	1
CD-NSP5	230	SNV	C	T	1	Heterozygous	923	11404	8.09365	923	633	11205	9247	0.406812	36.8158	1556	20452	42	48	0.65	0	0.379155	yes	No	1
CD-NSP2	957	SNV	G	A	1	Heterozygous	1896	25134	7.54357	1891	1705	23812	24217	0.474138	36.4135	3596	48029	89	107	-0.17	0	0.937908	yes	No	1
CD-NSP2	954	SNV	A	G	1	Heterozygous	1883	25841	7.28687	1881	1694	24627	24736	0.473846	36.5061	3575	49363	88	105	0.39	0	0.998747	yes	No	1
CD-VP6	1291	Replacement	A	GC	2	Heterozygous	402	5527	7.27339	251	401	4306	5433	0.384969	36.6484	652	9739	36	51	2.51	0	0.325154	yes	No	1
CD-NSP5	664	SNV	G	A	1	Heterozygous	10	141	7.0922	3	10	127	131	0.230769	35.8	13	258	2	2	0.32	0.00166532	0.27077	yes	No	1
CD-VP1	742	SNV	A	T	1	Heterozygous	1530	21684	7.05589	1263	1208	19410	20541	0.488871	35.7503	2471	39951	96	121	-3.17	0	1	yes	No	1
CD-VP1	3259^3260	Insertion	-	T	1	Heterozygous	116	1702	6.81551	90	116	1599	1694	0.436893	36.6724	206	3293	13	19	1	4.66882e-12	0.835638	yes	No	1
CD-NSP4	610	SNV	T	G	1	Heterozygous	3885	57635	6.7407	2695	3881	46652	56947	0.409824	36.6819	6576	103599	76	93	1.69	0	0.0856924	yes	No	1
CD-NSP5	162	SNV	T	A	1	Heterozygous	978	15134	6.46227	684	978	13354	14801	0.411552	36.8896	1662	28155	26	28	0.37	0	0.0194513	yes	No	1
CD-NSP5	392	SNV	C	T	1	Heterozygous	173	2709	6.38612	173	173	2538	2507	0.5	36.796	346	5045	35	40	2.32	0	1	yes	No	1
CD-VP3	2552	SNV	G	A	1	Heterozygous	129	2090	6.17225	112	128	2013	2087	0.466667	37	240	4100	23	30	0.75	0	1	yes	No	1
CD-NSP5	159	SNV	G	A	1	Heterozygous	984	15975	6.15962	690	983	14209	15924	0.412433	36.5569	1673	30133	27	29	-0.02	0	0.0384776	yes	No	1
CD-NSP5	156	SNV	T	A	1	Heterozygous	978	15955	6.12974	684	978	14313	15902	0.411552	36.589	1662	30215	26	28	0.04	0	0.0210021	yes	No	1
CD-NSP4	685	SNV	C	A	1	Heterozygous	457	7644	5.97855	371	455	6861	7568	0.449153	36.4748	826	14429	32	28	0.88	0	0.998709	yes	No	1
CD-NSP5	153	SNV	C	T	1	Heterozygous	988	16679	5.92362	691	985	15150	16631	0.412291	36.8502	1676	31781	27	29	1.04	0	0.0119898	yes	No	1
CD-NSP5	657	Deletion	G	-	1	Heterozygous	12	212	5.66038	8	4	166	177	0.333333	21	12	343	8	8	-2.54	0.000865744	0.576181	yes	No	1
CD-NSP5	395	Deletion	C	-	1	Heterozygous	148	2622	5.64455	148	148	2450	2466	0.5	35.973	296	4916	24	28	4.16	0	1	yes	No	1
CD-VP1	750	SNV	A	G	1	Heterozygous	1298	23010	5.64103	1010	1032	20993	21381	0.494613	35.114	2042	42374	93	111	-4.16	0	1	yes	No	1
WT-VP4	2357	SNV	G	C	1	Heterozygous	75	1340	5.59701	66	75	1309	1332	0.468085	37	141	2641	12	12	0.31	1.56493e-07	0.999593	yes	No	1
CD-NSP4	620	SNV	A	C	1	Heterozygous	1592	28749	5.53758	1183	1590	23740	28080	0.426614	36.5729	2773	51820	51	67	1.78	0	0.842401	yes	No	1
CD-NSP5	15	Deletion	T	-	1	Heterozygous	41	744	5.51075	40	38	743	674	0.487179	34.1707	78	1417	9	10	-0.62	1.90048e-12	1	yes	No	1
CD-VP1	121	SNV	G	T	1	Heterozygous	1177	21430	5.4923	1174	917	21106	19276	0.438546	36.4851	2091	40382	59	64	0.91	0	0.385976	yes	No	1
WT-VP4	7	Deletion	A	-	1	Heterozygous	52	957	5.43365	50	52	941	942	0.490196	31.3846	102	1883	12	17	-3.2	3.95029e-05	1	yes	Yes	4
CD-VP6	1286..1287	Deletion	AA	-	2	Heterozygous	390	7274	5.36156	241	389	5693	7133	0.38254	36.6462	630	12826	36	50	1.17	0	0.229721	yes	No	1
CD-VP2	1022	Deletion	C	-	1	Heterozygous	923	17421	5.2982	697	851	15427	16558	0.450258	34.0878	1548	31985	73	93	-6.03	0	0.904201	yes	Yes	3
CD-VP2	1019	SNV	G	C	1	Heterozygous	1004	19616	5.11827	764	921	17121	18658	0.453412	34.8307	1685	35779	79	100	-3.69	0	0.999979	yes	No	1
CD-NSP2	951	SNV	A	G	1	Heterozygous	1298	26110	4.97128	1297	1205	24903	24726	0.481615	36.527	2502	49629	65	71	0.53	0	1	yes	No	1
CD-VP6	20	SNV	A	G	1	Heterozygous	1105	23025	4.79913	997	1060	22097	22637	0.484686	35.6606	2057	44734	64	67	-2.85	0	1	yes	No	1
WT-VP4	822..823	MNV	AA	CT	2	Heterozygous	495	10471	4.72734	362	482	9809	9855	0.42891	35.7697	844	19664	62	78	-0.31	0	0.0505796	yes	No	1
WT-VP4	2276	Deletion	T	-	1	Heterozygous	981	20921	4.68907	887	976	20083	20744	0.476114	35.0999	1863	40827	46	67	-2	1.11068e-10	1	yes	No	1
CD-VP3	483	SNV	A	C	1	Heterozygous	2511	53553	4.68881	2505	2204	49735	49172	0.46804	36.0689	4709	98907	65	74	-1.47	0	0.928801	yes	No	1
WT-VP4	830	SNV	G	T	1	Heterozygous	464	9960	4.65863	339	453	9618	9379	0.42803	36.7672	792	18997	54	67	1.6	0	0.0186733	yes	No	1
WT-NSP1	814	SNV	C	A	1	Heterozygous	1379	30368	4.54096	1290	1370	29125	28642	0.484962	36.4474	2660	57767	60	63	1.17	0	1	yes	No	1
CD-NSP2	945	SNV	C	T	1	Heterozygous	1355	30247	4.47978	1353	1203	28727	28809	0.470657	35.7173	2556	57536	65	76	-2.11	0	0.929667	yes	No	1
CD-NSP2	948	SNV	G	A	1	Heterozygous	1298	30460	4.26133	1297	1205	28803	29107	0.481615	34.9954	2502	57910	67	72	-5.68	0	1	yes	No	1
CD-NSP2	942	SNV	C	A	1	Heterozygous	1355	32172	4.21174	1353	1203	30153	30380	0.470657	36.1306	2556	60533	65	76	-0.51	0	0.882132	yes	No	1
CD-NSP2	988	SNV	G	A	1	Heterozygous	610	14509	4.20429	415	608	11066	14346	0.40567	34.1639	1023	25412	45	55	-4.93	0	0.944971	yes	No	1
WT-VP4	2290	SNV	C	T	1	Heterozygous	498	12739	3.90926	455	498	12025	12271	0.47744	35.6747	953	24296	44	58	-1.62	2.93088e-10	1	yes	No	1
CD-VP2	1014^1015	Insertion	-	G	1	Heterozygous	785	20188	3.88845	652	699	17857	19283	0.482605	35.9299	1351	37140	69	81	2.56	0	1	yes	No	1
CD-VP2	2488	SNV	A	T	1	Heterozygous	3593	96600	3.71946	3556	3174	87855	91781	0.47162	36.6972	6730	179636	104	120	1	0	0.106151	yes	No	1
CD-NSP5	219	SNV	T	C	1	Heterozygous	210	5746	3.65472	204	152	5539	4901	0.426966	36.2857	356	10440	28	36	0.64	0	0.827813	yes	No	1
CD-VP2	2485	SNV	G	T	1	Heterozygous	3571	98242	3.6349	3547	3151	89388	93469	0.470439	36.4948	6698	182857	108	121	1.2	0	0.0645727	yes	No	1
CD-VP3	1378	Deletion	C	-	1	Heterozygous	3132	89776	3.48868	3127	2898	88709	86722	0.480996	35.6941	6025	175431	82	97	-4.53	0	1	yes	No	1
WT-NSP1	69	SNV	A	C	1	Heterozygous	1749	51794	3.37684	1748	1257	51684	43851	0.418303	36.0497	3005	95535	59	65	-1.63	0	0.266072	yes	No	1
CD-NSP5	627	SNV	T	G	1	Heterozygous	709	21040	3.36977	606	709	19302	21001	0.460837	36.4104	1315	40303	42	39	2.95	0	1	yes	No	1
CD-NSP2	936	SNV	G	A	1	Heterozygous	1101	33209	3.31537	1086	912	30685	31281	0.456456	36.5949	1998	61966	55	63	2.07	0	0.148553	yes	No	1
CD-NSP4	51	SNV	T	C	1	Heterozygous	1173	35904	3.26705	1171	1027	35818	31743	0.467243	36.4186	2198	67561	64	62	0.7	0	1	yes	No	1
CD-NSP2	933	SNV	G	A	1	Heterozygous	1086	33608	3.23137	1076	897	31701	31400	0.454638	36.3223	1973	63101	52	58	0.59	0	0.333709	yes	No	1
CD-NSP2	930	SNV	C	A	1	Heterozygous	1071	33236	3.22241	1061	882	31498	30945	0.453937	36.4379	1943	62443	52	58	-0.22	0	0.398587	yes	No	1
CD-NSP2	927	SNV	G	A	1	Heterozygous	1085	34478	3.14693	1085	897	32517	31954	0.452573	36.5392	1982	64471	54	59	5.15	0	0.327417	yes	No	1
CD-VP1	1651	SNV	C	T	1	Heterozygous	2874	91450	3.1427	2794	2588	86400	89192	0.480862	36.3382	5382	175592	124	143	0.61	0	0.980959	yes	No	1
CD-VP6	1150	SNV	C	T	1	Heterozygous	935	29967	3.1201	876	858	28690	27392	0.49481	35.9904	1734	56082	80	89	-1.53	1.12582e-06	1	yes	No	1
WT-VP4	1656^1657	Insertion	-	A	1	Heterozygous	2247	73457	3.05893	2162	1915	71154	63052	0.469708	36.7178	4077	134206	98	109	4.79	0	1	yes	Yes	6
WT-NSP1	1574	Deletion	A	-	1	Heterozygous	686	22476	3.05214	585	683	21200	22365	0.461356	35.6472	1268	43565	40	45	-2.1	0.00138838	0.99991	yes	No	1
WT-VP4	816..817	MNV	AG	TT	2	Heterozygous	495	16426	3.01352	362	482	15260	15662	0.42891	35.4472	844	30922	62	78	-3.05	0	0.0887579	yes	No	1
WT-NSP1	577	Deletion	G	-	1	Heterozygous	1772	59107	2.99795	1560	1557	58072	55866	0.499519	36.1287	3117	113938	130	151	-0.54	0	1	yes	No	1
CD-NSP2	921	SNV	G	A	1	Heterozygous	1042	35310	2.95101	1035	839	33515	32233	0.447705	36.7025	1874	65748	48	52	2.77	0	0.365324	yes	No	1
CD-NSP2	982	SNV	T	C	1	Heterozygous	492	16726	2.94153	336	492	14035	16591	0.405797	35.9472	828	30626	33	41	-2.03	0	0.31355	yes	No	1
WT-VP4	670	SNV	A	T	1	Heterozygous	1393	48716	2.85943	1391	1206	46457	46310	0.464382	36.7286	2597	92767	78	92	0.11	0	0.587854	yes	No	1
CD-VP1	734	SNV	C	T	1	Heterozygous	744	26112	2.84926	649	568	22849	24837	0.466721	35.7124	1217	47686	77	90	-2.15	0	0.151342	yes	No	1
CD-VP1	232	SNV	C	T	1	Heterozygous	2523	89030	2.83388	2511	2147	84130	82327	0.460927	36.4958	4658	166457	73	84	0.48	0	0.571333	yes	No	1
CD-VP1	769	SNV	C	G	1	Heterozygous	1204	42803	2.81289	1198	1025	41099	38883	0.461089	36.0598	2223	79982	66	67	0.82	0	0.999974	yes	No	1
WT-NSP1	92	SNV	T	A	1	Heterozygous	1895	68962	2.74789	1888	1333	67515	58607	0.413847	36.6032	3221	126122	52	52	-0.06	0	0.0187817	yes	No	1
CD-VP3	214..215	Deletion	AC	-	2	Heterozygous	2360	87951	2.68331	2359	1796	86817	75492	0.43225	35.3525	4155	162309	74	82	-8.6	0	0.634088	yes	No	1
WT-NSP1	566^567	Insertion	-	C	1	Heterozygous	1456	54896	2.65229	1276	1227	54156	49339	0.490212	36.1992	2503	103495	110	133	-0.87	0	1	yes	No	1
WT-VP4	672	SNV	T	G	1	Heterozygous	1307	49356	2.64811	1306	1128	46987	47046	0.463435	36.4369	2434	94033	74	87	-0.55	0	0.550531	yes	No	1
CD-VP6	117	SNV	A	G	1	Heterozygous	1257	47579	2.64192	1255	894	46100	41009	0.416007	36.4543	2149	87109	90	90	-0.56	0	0.0294442	yes	No	1
CD-VP3	189	SNV	A	T	1	Heterozygous	520	20062	2.59196	517	403	18301	18892	0.438043	36.4538	920	37193	53	60	0.17	0	0.0321454	yes	No	1
WT-NSP1	468	SNV	T	A	1	Heterozygous	2470	96285	2.5653	2331	2451	95391	95192	0.487453	36.2866	4782	190583	100	115	-0.57	0	1	yes	No	1
WT-NSP1	571..572	MNV	GA	TC	2	Heterozygous	1410	55077	2.56005	1212	1181	54304	50321	0.493523	36.3367	2393	104625	122	148	-1.12	0	1	yes	No	1
WT-VP4	2287	Deletion	A	-	1	Heterozygous	328	12821	2.5583	311	326	12195	12621	0.488226	34.1524	637	24816	32	38	-3.4	0	1	yes	No	1
CD-VP2	2181	SNV	A	C	1	Heterozygous	2199	86425	2.5444	1766	1828	79422	79213	0.491375	34.699	3594	158635	111	126	-7.15	0	1	yes	No	1
CD-VP1	120	SNV	A	T	1	Heterozygous	506	19976	2.53304	506	400	19667	18155	0.441501	36.4862	906	37822	73	74	-0.31	0	0.992607	yes	No	1
CD-VP1	801	SNV	C	T	1	Heterozygous	2182	86423	2.52479	2173	1615	85242	75436	0.426346	36.3153	3788	160678	69	88	0.3	0	0.102204	yes	No	1
WT-NSP1	465	SNV	T	A	1	Heterozygous	2457	97663	2.51579	2319	2441	96774	96482	0.487185	35.6789	4760	193256	99	112	-2.78	0	1	yes	No	1
CD-VP3	193	Deletion	T	-	1	Heterozygous	512	20352	2.51572	511	395	18710	19097	0.435982	36.5195	906	37807	58	66	0.66	0	0.0222706	yes	No	1
CD-VP2	2178	SNV	G	T	1	Heterozygous	2304	92064	2.50261	1867	1913	85100	82551	0.493915	35.1875	3780	167651	118	131	-5	0	1	yes	No	1
WT-VP4	2297	SNV	T	C	1	Heterozygous	97	3894	2.49101	71	97	3762	3657	0.422619	36.6082	168	7419	14	15	0.81	0	0.328072	yes	No	1
CD-VP6	1078	SNV	G	A	1	Heterozygous	1115	45398	2.45606	875	1091	39326	41913	0.445066	35.8179	1966	81239	66	76	-0.56	0	0.506508	yes	No	1
CD-VP3	194	SNV	A	G	1	Heterozygous	500	20579	2.42966	500	407	18547	19330	0.448732	36.404	907	37877	60	66	-0.55	0	0.135058	yes	No	1
CD-VP6	104	SNV	A	C	1	Heterozygous	1500	63398	2.36601	1499	1169	61287	58823	0.438156	36.208	2668	120110	83	96	-1.26	0	0.0311956	yes	No	1
WT-VP4	2270	SNV	A	C	1	Heterozygous	512	21653	2.36457	465	510	20815	21515	0.476923	36.7578	975	42330	34	46	0.24	3.64048e-11	1	yes	No	1
CD-VP3	193	SNV	T	G	1	Heterozygous	479	20352	2.35358	478	429	18710	19097	0.472988	35.8852	907	37807	59	65	-0.78	0	0.856055	yes	No	1
CD-NSP4	614..615	MNV	TA	CT	2	Heterozygous	1199	51702	2.31906	902	1196	40943	51101	0.429933	36.7339	2098	92044	62	74	1.6	0	1	yes	No	1
CD-VP2	22	SNV	G	C	1	Heterozygous	34	1481	2.29575	34	34	1453	1307	0.5	37	68	2760	7	6	1.14	4.32987e-15	0.999683	yes	No	1
WT-VP4	809	SNV	A	C	1	Heterozygous	784	35062	2.23604	705	774	32812	34435	0.476673	36.352	1479	67247	68	93	-0.87	0	1	yes	No	1
CD-NSP2	536	SNV	T	C	1	Heterozygous	1629	73407	2.21913	1383	1426	66654	70139	0.492346	35.1301	2809	136793	98	126	-6.35	0	1	yes	No	1
CD-NSP2	18	SNV	G	T	1	Heterozygous	280	12649	2.21361	274	274	11844	11228	0.5	33.7571	548	23072	41	38	-1.99	0	1	yes	No	1
CD-VP1	716	SNV	C	A	1	Heterozygous	959	43677	2.19566	725	773	37652	41136	0.483979	33.9572	1498	78788	74	101	-6.02	0	1	yes	No	1
CD-NSP2	541	SNV	A	T	1	Heterozygous	1600	73302	2.18275	1330	1424	65672	70453	0.482934	34.2313	2754	136125	91	121	-5.6	0	1	yes	No	1
CD-NSP2	798	SNV	A	T	1	Heterozygous	1356	62312	2.17615	1150	1356	55624	57859	0.458899	36.3835	2506	113483	64	73	1.04	0	0.853794	yes	No	1
WT-VP4	2353	SNV	G	A	1	Heterozygous	40	1854	2.1575	37	40	1819	1848	0.480519	36.7	77	3667	9	10	0.03	8.60118e-05	1	yes	No	1
WT-VP4	677	SNV	G	T	1	Heterozygous	1025	48655	2.10667	899	881	46842	46149	0.494944	36.3483	1780	92991	94	118	-0.25	0	1	yes	No	1
CD-NSP2	795	SNV	G	A	1	Heterozygous	1428	67953	2.10145	1224	1419	62519	63367	0.46311	36.507	2643	125886	69	79	1.18	0	0.722775	yes	No	1
CD-NSP2	546	SNV	G	A	1	Heterozygous	1581	75976	2.08092	1316	1438	68299	72779	0.47785	36.2992	2754	141078	95	122	-0.21	0	1	yes	No	1
CD-VP1	783^784	Insertion	-	TC	2	Heterozygous	1214	58746	2.06652	1214	904	57093	52539	0.426818	36.3509	2118	109632	62	69	5.14	0	0.350878	yes	No	1
CD-NSP2	951	Deletion	A	-	1	Heterozygous	537	26110	2.05668	536	439	24903	24726	0.450256	35.7821	975	49629	41	42	-1.3	0	0.387886	yes	Yes	3
CD-VP2	1001	SNV	A	G	1	Heterozygous	874	42505	2.05623	648	873	35898	41526	0.426036	34.3982	1521	77424	53	62	-2.71	0	0.635554	yes	No	1
CD-VP1	784	SNV	G	T	1	Heterozygous	1254	62100	2.01932	1251	1043	60429	55033	0.454664	36.3876	2294	115462	74	92	2.29	0	1	yes	No	1
WT-VP4	1047	SNV	A	C	1	Heterozygous	1606	80050	2.00625	1603	1365	74991	71590	0.459906	36.4209	2968	146581	67	83	0.55	0	0.947787	yes	No	1
CD-VP2	1847	SNV	A	C	1	Heterozygous	1457	72867	1.99953	1130	1272	68889	67179	0.470441	35.8058	2402	136068	83	100	-2.83	0	0.604961	yes	No	1
CD-VP3	196	SNV	C	T	1	Heterozygous	542	27153	1.9961	535	424	25663	24620	0.442127	35.6753	959	50283	57	69	-1.74	0	0.407379	yes	No	1
WT-VP4	589	SNV	T	A	1	Heterozygous	1271	63918	1.98849	1264	1193	62597	62700	0.485551	36.4697	2457	125297	58	81	-0.84	0	1	yes	No	1
CD-NSP2	1009	SNV	A	T	1	Heterozygous	196	9857	1.98843	141	196	6206	9830	0.418398	36.6837	337	16036	28	29	0.88	1.80382e-09	0.945402	yes	No	1
CD-NSP2	792	SNV	A	T	1	Heterozygous	1365	68675	1.98762	1160	1363	63539	63614	0.45977	36.6498	2523	127153	66	77	-0.38	0	0.363674	yes	No	1
CD-VP3	2392	SNV	T	G	1	Heterozygous	414	20857	1.98495	290	412	19183	19469	0.413105	36.1063	702	38652	50	55	-1.06	0	0.0109278	yes	No	1
WT-VP4	2177	Deletion	A	-	1	Heterozygous	477	24387	1.95596	454	476	24038	23187	0.488172	35.2348	930	47225	46	47	-3.7	0	1	yes	No	1
CD-VP1	713	SNV	T	G	1	Heterozygous	898	46044	1.95031	666	739	39558	44364	0.474021	35.7416	1405	83922	67	88	-0.89	0	1	yes	No	1
CD-VP2	2664	SNV	A	T	1	Heterozygous	248	12915	1.92025	124	248	8821	12852	0.333333	35.9355	372	21673	22	22	-1	0	0.162466	yes	No	1
WT-VP4	671	SNV	A	T	1	Heterozygous	944	49630	1.90208	822	804	47233	47260	0.494465	36.4873	1626	94493	119	136	-0.42	0	1	yes	No	1
CD-VP2	1844	SNV	G	T	1	Heterozygous	1477	78148	1.89	1145	1291	73102	71517	0.470033	36.4557	2436	144619	84	99	0.95	0	0.622377	yes	No	1
WT-VP4	2273^2274	Insertion	-	G	1	Heterozygous	405	21469	1.88644	355	400	20595	21294	0.470199	36.5802	755	41889	26	37	1.01	6.07292e-13	1	yes	No	1
WT-VP4	2076^2077	Insertion	-	T	1	Heterozygous	667	35389	1.88477	630	646	32864	34685	0.49373	35.8966	1276	67549	59	63	1.29	3.67426e-09	1	yes	Yes	6
WT-VP4	1041	SNV	A	C	1	Heterozygous	1210	66725	1.81341	1199	1070	62584	59740	0.471573	36.0843	2269	122324	75	87	-1.58	0	1	yes	No	1
CD-VP1	123	SNV	A	T	1	Heterozygous	433	23880	1.81323	432	325	23511	21348	0.429326	36.5427	757	44859	32	34	0.36	0	0.515612	yes	No	1
WT-VP7	44	SNV	C	T	1	Heterozygous	202	11156	1.81068	202	196	11151	11051	0.492462	36.6337	398	22202	30	33	0.44	0	1	yes	No	1
CD-VP1	3165	SNV	T	G	1	Heterozygous	132	7300	1.80822	124	131	7109	7030	0.486275	36.1515	255	14139	17	21	-0.04	7.1257e-08	1	yes	No	1
CD-NSP2	784..786	MNV	TCG	AGT	3	Heterozygous	1351	75322	1.79363	1148	1350	69052	69876	0.459568	36.0943	2498	138928	80	80	-2.83	0	0.498097	yes	No	1
CD-VP2	1005	Deletion	T	-	1	Heterozygous	560	31248	1.79211	409	554	26852	30378	0.424714	34.1857	963	57230	36	53	-0.33	0	0.500875	yes	No	1
WT-VP4	665	SNV	A	C	1	Heterozygous	873	48797	1.78904	750	710	45978	46782	0.486301	35.8316	1460	92760	77	102	-2.72	0	1	yes	No	1
CD-VP1	128	SNV	G	T	1	Heterozygous	547	30884	1.77114	547	403	30598	27055	0.424211	35.8848	950	57653	46	50	-0.98	0	0.484362	yes	No	1
CD-VP3	196	Deletion	C	-	1	Heterozygous	480	27153	1.76776	479	429	25663	24620	0.472467	35.7042	908	50283	48	49	-1.44	0	1	yes	No	1
CD-NSP2	1006	SNV	A	T	1	Heterozygous	177	10021	1.76629	123	177	6464	9886	0.41	34.9774	300	16350	27	28	-2.29	1.6605e-06	1	yes	No	1
CD-VP2	15	SNV	C	G	1	Heterozygous	10	567	1.76367	10	1	562	514	0.0909091	37	11	1076	1	1	0.32	3.87468e-13	0.0592207	yes	No	1
WT-NSP1	551	SNV	G	A	1	Heterozygous	1401	80135	1.7483	1393	1155	77778	74029	0.453297	36.2932	2547	151807	93	106	-0.26	0	1	yes	No	1
CD-VP2	2186	SNV	A	C	1	Heterozygous	1623	93765	1.73092	1599	1349	86750	86497	0.457598	34.8447	2948	173247	78	82	-6.13	0	0.222106	yes	No	1
CD-NSP2	804	SNV	A	T	1	Heterozygous	1117	64748	1.72515	913	1115	59203	60106	0.450197	36.5595	2028	119309	58	64	-0.35	0	0.189419	yes	No	1
WT-VP4	574	SNV	T	A	1	Heterozygous	1340	78005	1.71784	1139	1336	76012	76435	0.460202	36.7239	2475	152447	58	85	0.59	0	0.44453	yes	No	1
CD-VP1	1665	SNV	A	T	1	Heterozygous	1223	71639	1.70717	1164	1150	64865	69988	0.496975	36.4064	2314	134853	84	102	-0.61	0	1	yes	No	1
CD-VP6	1075	SNV	A	G	1	Heterozygous	752	44082	1.70591	587	743	38986	41109	0.441353	36.3191	1330	80095	48	62	1.22	0	0.356483	yes	No	1
CD-VP3	199	SNV	T	A	1	Heterozygous	509	30468	1.67061	508	391	29109	27151	0.434928	36.5088	899	56260	52	61	0.01	0	0.419274	yes	No	1
CD-VP2	1866	SNV	A	T	1	Heterozygous	1288	81422	1.58188	1283	1030	76987	77774	0.445309	35.2252	2313	154761	54	72	-3.07	0	0.0104775	yes	No	1
CD-VP1	135^136	Insertion	-	G	1	Heterozygous	676	42787	1.57992	675	609	42495	39244	0.474299	35.9645	1284	81739	43	53	0.25	0	1	yes	No	1
CD-VP1	137	SNV	A	G	1	Heterozygous	694	44064	1.57498	693	603	43752	41159	0.465278	36.4236	1296	84911	52	59	-0.38	0	1	yes	No	1
CD-VP1	3292	SNV	T	A	1	Heterozygous	13	832	1.5625	13	13	671	829	0.5	37	26	1500	3	3	0.26	5.93508e-05	0.961969	yes	No	1
WT-VP4	595	SNV	T	G	1	Heterozygous	917	59005	1.55411	906	869	57701	57765	0.489577	36.5136	1775	115466	46	53	-0.36	0	1	yes	No	1
CD-VP1	1659	SNV	T	C	1	Heterozygous	1221	78967	1.54622	1155	1220	74472	76639	0.486316	36.5528	2375	151111	70	79	0.19	0	1	yes	No	1
CD-VP1	736	SNV	C	T	1	Heterozygous	403	26083	1.54507	364	370	22813	24976	0.495913	35.8089	734	47789	62	67	-0.69	0.00439436	1	yes	No	1
WT-NSP1	811	SNV	G	C	1	Heterozygous	489	31890	1.5334	441	476	30521	30538	0.480916	36.2761	917	61059	34	35	0	0	1	yes	No	1
WT-NSP1	96	SNV	C	A	1	Heterozygous	1201	79142	1.51753	1197	837	77437	66701	0.411504	36.4438	2034	144138	45	54	0.74	0	0.066284	yes	No	1
CD-VP6	188	SNV	A	G	1	Heterozygous	1404	92890	1.51147	1395	1200	90680	89127	0.462428	36.2521	2595	179807	71	72	-0.39	0	0.730003	yes	No	1
WT-VP7	186	SNV	C	A	1	Heterozygous	653	43359	1.50603	652	437	43092	38595	0.401286	36.0505	1089	81687	55	61	-1.06	0	0.0111653	yes	No	1
CD-VP6	191	SNV	A	T	1	Heterozygous	1376	93129	1.47752	1367	1181	90434	89633	0.463501	36.686	2548	180067	75	74	-0.15	0	0.674005	yes	No	1
CD-VP6	99	SNV	A	G	1	Heterozygous	1253	84881	1.47618	1251	1034	83376	81364	0.452516	36.2498	2285	164740	51	68	-0.41	0	0.318609	yes	No	1
CD-VP1	27	SNV	G	A	1	Heterozygous	20	1358	1.47275	20	16	1354	1270	0.444444	37	36	2624	2	3	0.41	1.44674e-06	0.98584	yes	No	1
WT-VP4	2174	SNV	T	G	1	Heterozygous	472	32226	1.46466	449	470	31227	31027	0.488575	35.8856	919	62254	46	47	-1.06	0	1	yes	No	1
WT-VP4	593	Deletion	A	-	1	Heterozygous	922	63656	1.44841	910	874	62123	62584	0.48991	36.2798	1784	124707	46	53	-0.32	0	1	yes	No	1
WT-VP4	53	SNV	C	A	1	Heterozygous	396	28886	1.37091	395	352	28474	25772	0.471218	36.4899	747	54246	37	45	0.55	0	1	yes	No	1
CD-NSP5	182	SNV	C	T	1	Heterozygous	72	5273	1.36545	65	55	3953	5169	0.458333	31.8889	120	9122	18	18	-3.39	0	0.190552	yes	No	1
CD-VP6	44	SNV	T	A	1	Heterozygous	489	35852	1.36394	465	454	34669	35377	0.494015	35.3354	919	70046	53	56	-1.79	0	1	yes	No	1
CD-VP1	32	SNV	A	G	1	Heterozygous	24	1789	1.34153	24	24	1785	1681	0.5	37	48	3466	9	8	0.61	0.0128513	1	yes	No	1
WT-VP7	404	SNV	A	T	1	Heterozygous	612	45690	1.33946	559	482	42235	43234	0.463016	36.5621	1041	85469	66	79	-0.55	0	0.535557	yes	No	1
CD-NSP5	442	SNV	C	T	1	Heterozygous	30	2242	1.33809	23	27	2057	2041	0.46	34.8667	50	4098	7	7	-0.21	0.00484872	0.973312	yes	No	1
WT-VP7	203	SNV	A	T	1	Heterozygous	795	60737	1.30892	794	712	60317	57395	0.472776	36.2101	1506	117712	43	52	-1.26	0	1	yes	No	1
CD-VP2	1871	SNV	A	T	1	Heterozygous	1036	79725	1.29947	1032	814	75316	75150	0.440953	36.0174	1846	150466	65	67	-2	0	0.0188981	yes	No	1
CD-VP2	2566	SNV	T	G	1	Heterozygous	1250	97017	1.28843	1248	1237	90241	92847	0.497787	36.6064	2485	183088	60	67	1.92	0	1	yes	No	1
CD-VP1	777^778	Insertion	-	C	1	Heterozygous	673	52839	1.27368	661	646	51605	47652	0.494262	35.6835	1307	99257	52	55	4.09	0	1	yes	No	1
WT-VP7	1055	SNV	G	T	1	Heterozygous	261	20630	1.26515	256	260	19808	20499	0.496124	36.6092	516	40307	32	33	0.35	1.49045e-11	1	yes	No	1
CD-NSP2	825	SNV	A	C	1	Heterozygous	687	54547	1.25946	685	620	48900	51671	0.475096	36.3071	1305	100571	40	48	-0.56	0	0.633545	yes	No	1
CD-VP2	1084	SNV	A	T	1	Heterozygous	1084	86359	1.25523	1078	834	84874	78360	0.436192	35.5018	1912	163234	54	61	-1.33	0	0.27274	yes	No	1
CD-VP1	748	SNV	G	C	1	Heterozygous	272	21787	1.24845	271	257	19849	20498	0.486742	35.9265	528	40347	38	40	-0.46	0	1	yes	No	1
WT-VP7	401^402	Insertion	-	C	1	Heterozygous	610	48985	1.24528	557	480	44761	46355	0.462874	34.3607	1037	91116	66	79	-4.43	0	0.422885	yes	No	1
CD-VP1	3247	SNV	C	A	1	Heterozygous	31	2498	1.24099	27	31	2320	2464	0.465517	35.3871	58	4784	8	8	-0.4	0.0973713	1	yes	No	1
CD-VP1	3294	SNV	G	A	1	Heterozygous	10	809	1.23609	10	10	627	806	0.5	37	20	1433	2	2	0.18	0.00505453	0.945623	yes	No	1
CD-VP6	1335	SNV	G	A	1	Heterozygous	13	1057	1.2299	1	13	816	1048	0.0714286	37	14	1864	2	2	0.19	0.0111175	0.0378574	yes	No	1
WT-NSP1	701	SNV	T	G	1	Heterozygous	963	79316	1.21413	798	955	71282	76596	0.45522	34.4808	1753	147878	60	65	-4.81	0	0.988891	yes	No	1
CD-VP6	515	SNV	A	C	1	Heterozygous	1132	93540	1.21018	1019	823	90480	84841	0.446797	36.0336	1842	175321	75	85	-1.84	0	0.598855	yes	No	1
WT-NSP1	1553	SNV	A	T	1	Heterozygous	665	55366	1.2011	532	544	44482	55061	0.494424	36.4917	1076	99543	54	56	0.02	0	0.33288	yes	No	1
CD-VP1	128	SNV	G	A	1	Heterozygous	369	30884	1.19479	369	258	30598	27055	0.411483	36.1978	627	57653	37	36	-0.29	0	0.268798	yes	No	1
CD-NSP2	21	SNV	G	T	1	Heterozygous	155	13051	1.18765	136	155	12063	11746	0.467354	33.3484	291	23809	29	29	-1.7	4.91829e-14	0.894554	yes	No	1
CD-VP1	3264	SNV	C	A	1	Heterozygous	16	1358	1.1782	16	16	1287	1342	0.5	37	32	2629	5	5	0.2	0.0343014	1	yes	No	1
CD-NSP4	690..691	MNV	TC	GA	2	Heterozygous	78	6624	1.17754	73	78	6051	6565	0.483444	36.2179	151	12616	22	23	-0.13	0	1	yes	No	1
CD-VP1	1671	SNV	C	T	1	Heterozygous	838	71384	1.17393	729	835	61661	69611	0.466113	36.6706	1564	131272	58	67	1.01	0	1	yes	No	1
CD-VP1	59	SNV	T	C	1	Heterozygous	74	6326	1.16978	74	74	6317	6096	0.5	36.1351	148	12413	15	15	0.04	0.000280926	1	yes	No	1
CD-NSP5	645	SNV	C	T	1	Heterozygous	53	4543	1.16663	27	26	4199	3548	0.490566	30.7358	53	7747	16	16	-2.87	0	0.993497	yes	No	1
WT-VP4	2073^2074	Insertion	-	A	1	Heterozygous	398	34479	1.15433	369	387	32249	33161	0.488095	35.7437	756	65410	43	52	1.1	0.0632323	1	yes	Yes	3
CD-VP3	209	SNV	G	T	1	Heterozygous	723	62964	1.14828	722	569	60875	53911	0.440744	36.5768	1291	114786	66	73	0.59	0	0.959414	yes	No	1
WT-VP7	218	SNV	C	T	1	Heterozygous	849	73981	1.14759	842	792	73519	70960	0.4847	36.3004	1634	144479	61	62	-0.62	0	1	yes	No	1
CD-VP3	1334	SNV	G	A	1	Heterozygous	904	78859	1.14635	655	901	71015	76389	0.420951	34.2655	1556	147404	51	60	-6.04	0	0.0208873	yes	No	1
CD-VP3	1370	SNV	A	T	1	Heterozygous	722	63258	1.14136	668	674	60342	60776	0.497765	36.3047	1342	121118	58	62	-0.63	0	1	yes	No	1
CD-NSP4	38^39	Insertion	-	C	1	Heterozygous	173	15243	1.13495	169	135	15216	13623	0.444079	34.8728	304	28839	30	30	0.6	0	0.993036	yes	No	1
WT-VP4	1244	SNV	C	A	1	Heterozygous	1099	96851	1.13473	871	1083	89339	88023	0.445752	35.5423	1954	177362	56	61	-1.73	0	0.0168358	yes	No	1
CD-NSP3	1091	SNV	G	A	1	Heterozygous	775	69264	1.11891	742	756	64126	68716	0.495327	35.831	1498	132842	55	66	-0.72	1.11022e-16	1	yes	No	1
CD-NSP5	81	SNV	T	A	1	Heterozygous	455	40669	1.11879	454	385	40583	39439	0.45888	34.9473	839	80022	42	47	-2.35	0	0.882404	yes	No	1
CD-VP3	2548	SNV	G	T	1	Heterozygous	24	2162	1.11008	21	24	2094	2161	0.466667	36.5	45	4255	11	11	-0.06	1.58359e-06	0.999983	yes	No	1
CD-VP1	241	SNV	C	G	1	Heterozygous	874	78962	1.10686	714	868	76068	72213	0.451327	35.6087	1582	148281	45	63	-2.85	0	0.0163683	yes	No	1
CD-VP6	1254	SNV	T	C	1	Heterozygous	281	25442	1.10447	263	280	23359	25173	0.484346	33.4626	543	48532	32	36	-4.13	5.77425e-06	1	yes	No	1
WT-VP4	1661	SNV	A	C	1	Heterozygous	802	72853	1.10085	788	766	70398	62910	0.492921	36.2718	1554	133308	56	76	-0.88	0	1	yes	No	1
CD-VP1	131	SNV	G	A	1	Heterozygous	420	38262	1.09769	420	336	38003	34002	0.444444	36.281	756	72005	39	45	0.85	0	0.987141	yes	No	1
CD-NSP5	79	SNV	A	G	1	Heterozygous	467	43420	1.07554	466	397	43325	42145	0.460023	35.454	863	85470	42	48	-2.45	0	0.901339	yes	No	1
CD-NSP4	57	SNV	A	C	1	Heterozygous	392	37509	1.04508	382	336	37086	34014	0.467967	36.1786	718	71100	34	41	0.11	0	1	yes	No	1
WT-VP7	407	Deletion	G	-	1	Heterozygous	620	59955	1.03411	567	490	56355	56191	0.463576	36.529	1057	112546	66	81	0.34	0	0.796886	yes	No	1
WT-VP4	681	SNV	A	C	1	Heterozygous	502	48552	1.03394	502	425	47177	46411	0.458468	36.1992	927	93588	53	66	-0.78	0	0.763073	yes	No	1
CD-VP2	2518	SNV	A	C	1	Heterozygous	885	85656	1.0332	880	784	78526	80860	0.471154	34.8463	1664	159386	59	64	-1.93	0	0.678011	yes	No	1
CD-VP6	1296	SNV	G	A	1	Heterozygous	51	4954	1.02947	46	51	3512	4868	0.474227	35	97	8380	14	13	-0.69	0.000517271	0.831845	yes	No	1
CD-VP2	1905	SNV	C	T	1	Heterozygous	981	95587	1.02629	969	691	92103	84455	0.416265	35.8175	1660	176558	60	65	-1.17	0	0.0117078	yes	No	1
CD-VP6	1204	SNV	G	A	1	Heterozygous	319	31249	1.02083	257	318	29739	28751	0.446957	36.4922	575	58490	38	43	2.35	0	0.227088	yes	No	1
CD-VP2	149	SNV	A	G	1	Heterozygous	104	10214	1.01821	102	69	9711	8822	0.403509	36.5385	171	18533	22	25	0.19	0	0.470117	yes	No	1
CD-VP2	2553	Deletion	C	-	1	Heterozygous	944	92933	1.01579	933	867	84752	88178	0.481667	36.0953	1800	172930	49	66	-0.99	0	0.968187	yes	No	1
WT-NSP1	370	SNV	A	T	1	Heterozygous	584	57650	1.01301	582	570	56196	54734	0.494792	36.5342	1152	110930	39	49	3.08	0	1	yes	No	1
WT-NSP1	1596	SNV	A	T	1	Heterozygous	39	3869	1.00801	39	39	3788	3792	0.5	36.6923	78	7580	4	8	0.23	1.31131e-08	1	yes	No	1
WT-NSP1	706	SNV	T	A	1	Heterozygous	656	65126	1.00728	575	648	55036	62607	0.470155	35.7988	1223	117643	46	60	-0.11	0	1	yes	No	1
CD-VP2	2548^2549	Insertion	-	G	1	Heterozygous	941	93914	1.00198	931	860	87323	89251	0.480179	36.373	1791	176574	48	64	1	0	0.999851	yes	No	1
WT-VP4	569	SNV	C	T	1	Heterozygous	774	77340	1.00078	755	741	75328	75178	0.495321	36.6331	1496	150506	95	112	0.21	1.18259e-05	1	yes	No	1
