# Supplementary material for: A rotavirus vaccine candidate attenuated by codon deoptimization protects neonatal mice against wild-type virus infection
Source: PLoS Pathog. 2026 Jul 7;22(7):e1014292. doi: 10.1371/journal.ppat.1014292 (PMC13340783; doi:10.1371/journal.ppat.1014292)
Supplement: S3 Data — (XLSX) [file ppat.1014292.s009.xlsx]

## Sheet: Fig. 1
C	MA104
rSA11			VP1cd			VP2cd			VP3cd			VP6cd			NSP2cd			NSP3cd			NSP4cd			NSP5cd
7620000	7340000	8080000	5710000	5130000	5340000	3120000	2350000	2480000	2830000	3190000	3300000	1260000	1010000	1420000	2370000	2630000	2760000	3680000	3010000	3660000	1390000	1800000	1470000	1080000	1450000	1460000
	HT-29
rSA11			VP1cd			VP2cd			VP3cd			VP6cd			NSP2cd			NSP3cd			NSP4cd			NSP5cd
48000	35000	36000	30000	29000	26000	5000	22000	13000	6000	3000	7000	5000	1000	8000	13000	12000	20000	14000	14000	12000	3000	5000	10000	15000	15000	18000
D
	rSA11			VP1236cd			NSP2345cd			MS8cd
0	119	70	90	130	130	130	150	200	290	10	130	120
24	37100000	20900000	14300000	4960000	4660000	4630000	630000	630000	840000	760000	610000	370000
48	380000000	340000000	260000000	64000000		116000000	25000000	28000000	34000000	46000000	41000000	37000000
72	210000000	310000000	120000000	102000000	90000000	83000000	11700000	13400000	14500000	1520000	9900000	11900000
E
	rSA11			VP1236cd			NSP2345cd			MS8cd
0	310	230	250	530	690	490	540	400	590	320	250	210
24	11100000	4300000	4300000	1800000	1160000	2290000	720000	1000000	1250000	265000	239000	219000
48	135000000	72000000	52000000	24400000	21800000	17400000	3430000	4420000	4170000	1570000	990000	980000
72	37000000	26000000	29000000	7700000	3800000	6000000	1760000	2840000	2160000	370000	350000	340000
F
	rSA11			VP1236cd			NSP2345cd			MS8cd
0	1000	1300	500	1700	2500	3600	3100	2600	2000	2900	1700	3500
24	242000	254000	141000	175000	83000	140000	108000	51000	65000	24000	69000	28000
48	860000	690000	770000	330000	270000	240000	130000	150000	120000	70000	70000	120000
72	1200000	1170000	1190000	300000	220000	360000	100000	100000	111000	46000	34000	44000
H
MA104	rSA11			MS8cd-P5			MS8cd-P10			MS8cd
0	700	200	700	300	300	300	500	100	300	700	500	600
24	29500000	39500000	30100000	520000	590000	370000	320000	430000	270000	530000	390000	590000
48	136000000	96000000	97000000	14100000	18100000	17300000	18500000	18500000	21400000	19200000	15900000	17800000
72	125000000	109000000	127000000	11400000	11100000	13300000	11600000	13300000	12500000	10200000	13400000	10900000
HT-29	rSA11			MS8cd-P5			MS8cd-P10			MS8cd
0	400	1400	700	200	700	200	200	600	400	400	100	600
24	2570000	44500000	4720000	60000	79000	54000	42000	61000	61000	92000	119000	123000
48	56200000	45300000	39800000	320000	780000	260000	300000	470000	540000	1060000	810000	800000
72	34200000	27000000	23000000	460000	360000	290000	570000	520000	390000	450000	540000	920000

## Sheet: Fig. 2
C	NSP4			VP7			D	NSP4	rSA11	VP1cd	VP2cd	VP3cd	VP6cd	NSP2cd	NSP3cd	NSP4cd	NSP5cd		VP7	rSA11	VP1cd	VP2cd	VP3cd	VP6cd	NSP2cd	NSP3cd	NSP4cd	NSP5cd		E	4 hpi		6 hpi		8 hpi		16 hpi			F		VP1wt			VP1cd				G
	rSA11	MS8cd		rSA11	MS8cd				9557	10376	20049	7636	31239	9720	23807	6715	24541			15279	13614	18751	11982	11792	18743	17354	19736	12549			rSA11	MS8cd	rSA11	MS8cd	rSA11	MS8cd	rSA11	MS8cd			0h	0.892	0.931	1.177	1.195	0.862	0.943
	9557	6014		11857	16892				16399	6094	21609	7436	27710	25403	14011	11963	15466			12329	12238	20566	12758	13648	14522	18033	17362	14302			26	12	26	15	35	15	32	24			3h	1.002	0.547	0.685	0.47	0.455	0.337
	16399	13990		9178	14814				9170	10111	10314	11274	25716	14933	8793	12320	19271			12415	16069	12598	12668	12280	14763	16203	10601	15113			24	10	34	18	44	19	31	22			6h	0.197	0.201	0.271	0.122	0.156	0.15		H
	9170	8179		21684	5761				20480	21254	19216	23800	20578	13452	8643	6113	10875			11451	16310	21098	14507	16535	18509	16229	15178	11725			28	9	32	11	42	21	28	24
	20480	6210		8936	11272				5834	8597	6663	29708	6176	12465	29272	7474	17786			14323	12705	15316	12048	21857	14037	12705	15086	15783			18	6	33	20	29	20	34	23
	5834	6309		10231	10845				17351	12071	15099	9144	19395	18409	16367	8299	14960			11694	14403	20662	12636	14419	18808	11378	10955	15376			17	5	25	25	34	25	33	25				NSP5wt			NSP5cd				I
	17351	17522		20253	11074				9843	9771	11244	26720	9796	10855	17294	13036	16933			17749	13718	16564	15826	14074	10884	17769	10852	16917			11	8	24	15	32	14	20	16			0h	1.1725	0.852234	0.975263	1.05601	0.848528	1.09546
	9843	18472		17094	10519				20446	12139	19786	20095	17629	20226	5999	8070	11141			11835	14215	18237	10883	19569	13548	18658	14244	12167			14	8	26	20	48	26	37	20			3h	0.72708	0.522508	0.446986	0.44554	0.350068	0.482378
	20446	9202		21924	6238				15654	12635	16398	7583	14921	20043	7104	9235	8808			13551	19688	14689	11641	11573	12596	15785	11695	12194			23	10	30	25	30	20	44	15			6h	0.41228	0.287387	0.310697	0.274105	0.30566
	15654	16450		12524	8937				7067	9273	13270	24241	10943	13373	18523	17338	14335			10992	11383	11311	12219	13523	12982	13043	11422	15734			12	9	28	21	37	29	26	17
	7067	9290		24571	12551				20287	7900	25035	29429	22362	9565	11906	10856	5982			11749	11066	20635	14812	11311	18588	11616	12764	17248			25	14	26	19	33	21	36	24
	20287	12251		24122	10093				9934	13772	13561	21893	12271	10553	10266	6467	30931			10127	12459	13435	14525	10443	15883	17381	12872	12850					22	22	29	28	29	29
	9934	13612		7761	8209				8403	27228	18873	9287	10498	26903	10866	10077	17924			14841	11255	11313	18950	15579	17900	17710	18425	18377					33	11	40	24	29	28
	8403	9681		8972	10245				22297	20279	26747	16216	11401	7507	8847	12345	16821			13289	13546	10507	12024	13019	14494	18418	16461	15419					37	19	46	17	44	20
	22297	7111		8358	13036				8965	13419	24137	25276	7891	23738	19431	12302	17120			11742	12404	10800	13996	11819	12647	12710		15683					28	20	46	15	40	17
	8965	10421		9930	8494				13281	18956	8398	21793	23088	10381	24204	7747	16841				12467	10314	12013	11685	18622	13249		13772					36	22	30	23	41	21
	13281	12643		9040	10270				11645	19830	24424	15794	18577	9984	24056	9691	6183				13144	10794	13307	12800	15869	11918		14423							30	22
	11645	9544		8037	9767				19479	12381	24379	7866	17369	18318	7975	7480	8078					11010	11317	12892	13116	11048		17630							33	21
	19479	10992		10365	9077				8471	27752	15519	23772	12903	27136	16560	10468	8819					11562	12463	11204	11900			13126
	8471	7079		12032	7224				18034	14829	21257	12025	18599	9839	15989	7449	9514						15685	11517				18664
	18034	14731		12204	7607				6583	17140	16842	7787	20240	23148	10526	17337	6896						12242					11413
	6583	9333		8675	10095				24686	29226	17833	20070	11096	24087	10807	19930	24814						12514
	24686	11287		19566	7840				21883	13556	12367	9385	17694	24591	20009	13996	16585
	21883	7937		6607	13069				14652	9327	7483	8010	10436	10215	20228	13108	17840
	14652	14891		24347	10296				8038	23393	24676	9422	11980	12100	10832	6415	10004
	8038	7267		16870	6575				23933	33321	22690	16940	8337	12653	9050	18579	11370
	23933	7750		11210	9224				9930	10292	9768	11041	11754	8645	6600	9328	21900
	9930	9246		8559	8253				18583	18367	9450	10535	10180	13224	18194	24324	12932
	18583	19415		15356	6150				8050	12393	27235	7428	22671	7909	16082	11351	12317
	8050	20603		33248	10202				9061	23694	23908	15474	12359	26790	7722	5455	16658
	9061	7099		25335	12015				23398	8427	11949	8679	24157	20363	22804	13983	17584
	23398	15592		11177	13098				9561	10805	20656	10700	9900	7116	24404	8695	6465
	9561	20063		27883	9833				9760	8521	8781	9837	14634	6121	7762	20474	8632
	9760	7739		15044	9767				23514	18955	15839	17542	23257	21060	9412	21978	17040
	23514	19023		20451	12046				23060	26547	9538	13293	9590	6328	7179	17197	15681
	23060	15934		15769	10179				9166	14946	22058	26537	10346	27311	8621	8523	19346
	9166	20284		24088	11046				23705	19625	19472	10756	14288	8577	10154	14491	20934
	23705	17617		19330	8012				21958	33280	9495	7582	22995	26658	19105	6950	19180
	21958	6801		6737	9745				22742	15863	5992	8885	6582	11429	11962	10161	12016
	22742	19922		7856	10448				20306	9595	18640	28925	24827	9427	5438	9627	8358
	20306	11842		24430	10231				26168	11817	10281	28446	10020	9343	15914	5953	15606
	26168	6674		6461	13505				13069	18985	16937	24416	22846	8762	11483	12740	21654
	13069	6908		15277	14225				7491	8213	9390	22653	20239	6857	20073	11689	13874
	7491	16449		12046					22389	10290	11205	16653	7265	9144	16265	8368	6699
	22389	6886							10153	9425	10881	35891	11314	19524	8228	10270	14508
	10153	12135							27362	7452	20848	10489	23728	17597	19656	14863	7504
	27362	14486							7813	15360	13659		21273	8211	15650	6889	18578
	7813	9048							13174	20612	12480		9416	32810	21038	17165	14301
	13174	7275							16369	26423	11264		15818	11103	21205	7650	18831
	16369	10764							25329	20669	7487		15150	7740	11283	11637	8352
	25329	14740							24387	14481	10254		20237	8673	18654	15961	7445
	24387	10868							6892	9508	11672		12044	15584	12107	15226	11943
	6892	7550							16183	11988	8348		11139	18370	8484	14023	10417
	16183	12989							12957	12700	10094		12810	11424	10906	5905	6548
	12957	16031							14860	9407	14138		24237	9157	6826	8575	17810
	14860	7441							26873	7392	8003		18707	21405	25625	9229	17385
	26873	6826							19715	30209	28848		9442	9227	14701	6622	9797
	19715	7141							9027	6867	20296		9426	31424	23998	12821	15429
	9027	6684							9436	8724	11278		26633	14583	11003	7366	15410
	9436	6756							10121	32028	8572		7624	16969	13879	10854	10647
	10121	6337							6399	26814	20504		20650	22513	16677	9038	21498
	6399	19769							15564	8817	9238		13785	8227	9358	20586	9161
	15564	7688							19914	12056	10842		29047	9271	21139	15774	16314
	19914	10338							6953	8086	11991		13939	20393	9700	9327	17909
	6953	7475							7271	18058	12250		18302	22774	22043	7682	8434
	7271	18353							16016	9670	27295		16579	19910	8058	13080	16212
	16016	19215							9663	6251	22357		19516	10320	7349	14886	11011
	9663	16398							21182	20397	19090		11524	21477	11158	16296	15503
	21182	19267							9383	25309	14138		7322	14051	6196	21458	17330
	9383	14025							22724	24690	8173		10099	17501	17610	5611	6198
	22724	18317							13980	7328	23698		15646	32957	6688	9310	7801
	13980	15322							12230	27892	22310		8204	23612	7575	8542	24339
	12230	20710							6918	6818	8400		24146	10935	23862	7802	7176
	6918	11303							9536	8654	17910		25083	27072	27730	8126	5715
	9536	7583							13282	6883	14333		23598	7931	14968	10544	22659
	13282	6570							14363	15305	23847		9790	10646	23336	6573	17847
	14363	17501							28308	15092	22180		18684	17321	26627	19823	17442
	28308	6830								20771	10547		16099	26709	17201	20682	11838
		8852								14342	27430		17134	10858	22233	11344	8521
		16079								12533	30471			21062	19137	14506	23205
		9220								24336	5999			12558	21613	8305	13147
		8113								25204	9425			19184	14378	9164	15213
		16197								8298	10350			22855	20554	8278	6466
										10869	32105			6897	23481	11996	10558
										28576	10038			28798	23338	9477	10510
										16055	23540			14927	13895	20953	7236
										26713	9356			11170	23061	9177	23935
										10787	25178			22138	18534	9953	17425
										33549	21295			9529	15449	7426	22690
										28962	7829			20859	7972	15626	17973
										27518				20367	17466	7429	12966
										8528				10392	10532	10841	14474
										10255				13093	12288	18470	8120
										26185				31049	13432	8812	12730
										9836				9242	16557	23423	18842
										27281					15486	7825	18541
										30234					10884	7296	19995
										13953					14597	21170	21816
										25834					10858	6861	6233
															10522	8403	18209
															11179	8864	6264
															14266	22951	14701
															11254	17136	7019
															22427	10626	10653
															6644	11775	23788
															10599	14864	18132
															11533		18163
															16509		22636
															10070		21720
															17638		14838
															21115		23404
															18421		6859
															12277		18165
															11444		15158
															8537		13147
															25279		18276
															17416
															18809
															11428
															21661
															24048
															11484
															24736
															20263
															9098
															24210
															10882
															23608
															22302
															10481
															23006
															15531
															21403
															21011
															8668
															25621
															16167
															17002
															24808
															20851
															8524
															16990
															18066
															6848
															13526
															8239
															6899
															15951
															9816
															23440
															13550
															19628
															27278
															13784
															11139
															7846
															18988
															21110
															17229
															11047
															15479
															21905
															11583
															18707
															16082
															11584
															14383
															20151
															20535
															20002
															7605
															15404
															21636
															10146
															6266
															10011
															19666
															7391
															21637
															18795
															28014
															9029
															18313
															23715
															19549
															6329
															9395
															24318
															9394
															16717
															7414
															22040
															14143
[truncated: 10 more columns]

## Sheet: Fig. 3
B		rSA11						MS8cd
	intestine	800	2400	1600	7200	1600	800	800	800	800	800	800	800
	cecum	160000	107200	19200	103200	83200	2400	800	800	800	800	1600	800
	colon	2400	1600	800	800	3200	3200	800	800	800	800	1600	800
C		rSA11						MS8cd
	intestine	122372		119915	46901.3	114621	121039	100220	132409	108994	72973.6	119789	4131.49
	cecum	194144	685699	138483	840494	674424	122540	130860	128654	128762	123981	121694	124104
	colon	115847	128889	134323	129978	131452	115491	118872	116443	99772.5	116410	100068	106146
E	DAY	PBS						rSA11						MS8cd
	0	100	100	100	100	100	100	100	100	100	100	100	100	100	100	100	100	100	100
	1	120	118	118	115	122	116	114	113	109	118	112	123	113	111	116	104	124	112
	2	134	134	136	132	135	132	117	126	120	120	119	130	128	126	130	114	136	129
	3	154	147	149	149	154	147	133	130	131	133	126	147	143	149	141	124	152	139
	4	173	176	174	163	178	166	143	148	147	149	144	158	157	171	159	133	172	159
	5	185	195	190	173	189	187	160	159	160	158	160	172	170	194	170	145	160	167
	6	195	205	197	190	203	192	174	170	171	178	179	181	180	206	182	155	172	176
	7	207	224	213	202	227	211	181	189	180	191	193	195	202	226	193	178	204	184
F	DAY	PBS						SA11wt						MS8cd
	0	0	0	0	0	0	0	0	0	0	0	0	0	0	0	0	0	0	0
	1	0	0	0	0	0	0	0	0	0	0	0	0	0	0	0	0	0	0
	2	0	0	0	0	0	0	0	50	50	50	50	100	0	0	0	0	100	50
	3	0	0	0	0	0	0	0	0	0	0	0	50	0	0	0	0	0	0
	4	0	0	0	0	0	0	0	0	0	0	0	0	0	0	0	0	0	0
	5	0	0	0	0	0	0	0	0	0	0	0	0	0	0	0	0	0	0
	6	0	0	0	0	0	0	0	0	0	0	0	0	0	0	0	0	0	0
	7	0	0	0	0	0	0	0	0	0	0	0	0	0	0	0	0	0	0

## Sheet: Fig. 4
B	primary immunization							C								E	primary immunization
	PBS		rSA11		MS8cd				PBS		rSA11		MS8cd				PBS	rSA11	MS8cd
	0.334	0.356	0.335	0.318	0.309	0.236			0.01425	0.00925	0.23725	0.25025	0.49025	0.51125			165.1	171.8	100
	0.257	0.258	0.316	0.266	0.318	0.23			0.00325	0.00725	0.46925	0.48425	0.10925	0.12625			280.9	4507	382.4
	0.289	0.142	0.279	0.234	0.403	0.214			0.00125	0	0.50925	0.52525	0.00925	0			107.9	176.1	100
	0.218	0.173	0.229	0.21	0.604	0.501			0.01225	0	0.41625	0.41525	0.46525	0.47125			107.7	100	897.3
	0.277	0.154	0.291	0.228	0.394	0.404			0	0	0.48325	0.46825					100	100	100
	0.232	0.194	0.291	0.188					0	0	0.00425	0.00325					114	100
			0.259	0.222							0.12125	0.10525						100
	secondary immunization							D									secondary immunization
	PBS		rSA11		MS8cd				PBS		rSA11		MS8cd				PBS	rSA11	MS8cd
	0.373	0.314	0.294	0.312	0.294	0.206			0	0.02625	0	0.00625	0.10625	0.12825			100	307.3	142.7
	0.192	0.236	0.232	0.254	1.152	1.227			0.01625	0.01725	0.53125	0.52525	0.14425	0.14525			100	3615	2594
	0.22	0.218	0.432	0.448	1.053	1.077			0.01425	0.01325	0.06925	0.07425	0.11825	0.11725			100	2508	8160
	0.184	0.194	0.447	0.416	0.417	0.44			0.01425	0.03925	0.23725	0.23325	0	0.01125			150.1	333	9495
	0.171	0.223	0.426	0.413	1.124	1.08			0.03125	0.02125	0.20725	0.21325					100	3727	875
	0.196	0.187	0.516	0.581					0.01125	0.01925	0.50225	0.49125					100	511.9
			0.485	0.561							0.23525	0.22425						3421
																	tertiary immunization
	tertiary immunization																PBS	rSA11	MS8cd
	PBS		rSA11		MS8cd												100	100	4291
	0.254	0.393	0.328	0.39	1.326	1.383											100	1284	703.2
	0.213	0.191	0.857	0.794	0.271	0.278											100	1082	5939
	0.21	0.183	0.438	0.445	0.206	0.241											100	3818	141.3
	0.202	0.193	0.855	0.9	1.337	1.447											100	765.2
	0.223	0.175	1.923	1.935													100	7135
	0.204	0.179	0.195	0.213														32845
			0.641	0.657

## Sheet: Fig. 5
B
DAY	PBS + PBS												PBS + rSA11										MS8cd + rSA11									rSA11 + rSA11
0	100	100	100	100	100	100	100	100	100	100	100	100	100	100	100	100	100	100	100	100	100	100	100	100	100	100	100	100	100	100	100	100	100	100	100	100	100	100	100	100
1	120	121	110	122	115	118	115	115	112	111	109	124	111	111	114	121	114	115	118	115	122	114	124	122	121	120	119	118	121	116	110	118	114	118	111	119	119	114	115	109
2	134	137	130	139	131	126	125	130	127	129	121	131	116	111	117	121	114	105	118	117	133	124	138	156	138	133	131	133	133	127	126	142	140	142	143	144	141	134	130	135
3	154	158	145	156	151	144	142	146	143	147	132	152	132	126	126	146	128	135	137	129	142	133	162	178	159	143	140	144	144	139	136	167	154	167	157	163	153	148	144	153
4	180	174	170	181	172	164	160	163	165	164	156	172	147	146	140	175	141	170	153	141	161	145	186	211	179	155	157	162	162	150	149	185	174	185	179	181	175	155	159	171
5	197	192	185	194	190	179	177	183	176	182	185	210	161	157	154	192	155	180	184	161	183	169	211	237	200	168	167	174	177	164	167	206	191	206	196	200	197	162	174	185
6	206	205	195	206	200	192	192	200	190	200	215	248	171	169	166	258	197	235	197	180	208	186	230	270	226	188	183	197	192	180	185	221	211	221	218	219	213	172	185	206
7	220	216	213	222	213	210	204	213	204	218	268	321	187	186	180	279	210	255	213	195	217	198	249	289	241	203	195	213	203	189	195	236	229	236	279	252	241	234	207	247
C
	DAY	PBS + PBS												PBS + rSA11								MS8cd + rSA11									rSA11 + rSA11
	0	0	0	0	0	0	0	0	0	0	0	0	0	0	0	0	0	0	0	0	0	0	0	0	0	0	0	0	0	0	0	0	0	0	0	0	0	0	0
	1	0	0	0	0	0	0	0	0	0	0	0	0	0	0	0	0	0	0	0	0	0	0	0	0	0	0	0	0	0	0	0	0	0	0	0	0	0	0
	2	0	0	0	0	0	0	0	0	0	0	0	0	100	100	0	100	100	100	100	100	0	0	0	0	0	0	0	0	0	0	0	0	0	0	0	0	0	0
	3	0	0	0	0	0	0	0	0	0	0	0	0	100	50	0	0	0	0	0	50	0	0	0	0	0	0	0	0	0	0	0	0	0	0	0	0	0	0
	4	0	0	0	0	0	0	0	0	0	0	0	0	0	0	0	0	0	0	0	0	0	0	0	0	0	0	0	0	0	0	0	0	0	0	0	0	0	0
	5	0	0	0	0	0	0	0	0	0	0	0	0	0	0	0	0	0	0	0	0	0	0	0	0	0	0	0	0	0	0	0	0	0	0	0	0	0	0
	6	0	0	0	0	0	0	0	0	0	0	0	0	0	0	0	0	0	0	0	0	0	0	0	0	0	0	0	0	0	0	0	0	0	0	0	0	0	0
	7	0	0	0	0	0	0	0	0	0	0	0	0	0	0	0	0	0	0	0	0	0	0	0	0	0	0	0	0	0	0	0	0	0	0	0	0	0	0

## Sheet: Fig. 6
B
	rSA11			MS8cd			MS8cd-G2			MS8cd-G4			MS8cd-G9			MS8cd-P[8]
0	750	760	630	40	40	60	100	20	260	70	130	250	150	200	140	0	20	20
24	7940000	11240000	11930000	440000	270000	290000	40000	110000	260000	260000	340000	320000	280000	740000	280000	640000	220000	230000
48	124000000	144000000	150000000	7900000	7300000	6800000	102000	81000	84000	750000	670000	600000	1270000	1320000	2340000	30000	60000	70000
72	168000000	200000000	183000000	14100000	12500000	9600000	137000	164000	137000	2590000	1880000	1440000	1850000	2320000	2250000	40000	110000	30000
C
	rSA11	MS8cd	MS8cd-G1	MS8cd-G2	MS8cd-G4	MS8cd-G8	MS8cd-G9	MS8cd-P8
	90	87	86	56	51	93	25	46
	91	85	86	70	52	95	41	53
	86	86	84	81	43	93	41	44
	93	88	82	59	46	98	36	46
	91	84	75	59	63	98	41	42
	94	85	80	56	54	96	20	41
	98	99	96	63	71	94	63	58
	97	98	98	63	70	99	73	56
	99	98	89	59	79	98	68	60
	96	88	88	19	47	98	25	42
	96	95	89	52	53	98	52	42
	92	91	95	81	59	95	25	36
D			E
rSA11	MS8cd-G9		rSA11	MS8cd-G9
269.6	70.01		589.7	1754
1365	86.7		220.2	768.1
716.1	127.6		35.58	252.1
55.44	50.07		2340	2701
2274	167.7		406.6	932.5
3273	233.5		183	381.5

## Sheet: Fig. S3
	VP1wt			VP1cd			VP1high
0 hour	1.09018	1.19407	0.715758	0.7928	1.31286	0.894344	0.889052	0.900041	1.21091
4 hours	0.355173	0.394539	0.81122	0.915095	0.311882	0.750858	0.575212	0.663596	0.490219

## Sheet: Fig. S4
A	rSA11			MS8cd
0 hpi	0.975	1.039	0.985	0.91934	0.913942	1.16672
16 hpi	67229.4	54052.4	68349.4	29312.1	20586.9	22345.7
B	rSA11			MS8cd
0 hpi	0.852195	1.09211	1.05569	0.852371	0.893034	1.25459
16 hpi	123216	101720	129425	50009.3	36815.7	38383.6
C	rSA11			MS8cd
0 hpi	1.41438e+08	1.18836e+08	1.167e+08	1.31697e+08	1.2795e+08	1.27711e+08
16 hpi	1.19927e+08	1.1452e+08	1.05547e+08	1.20154e+08	1.14573e+08	1.18492e+08

## Sheet: Fig. S5
rSA11	VP1cd	VP1high	VP2cd	VP2high	VP3cd	VP3high	VP6cd	VP6high	NSP2cd	NSP2high	NSP3cd	NSP3high	NSP4cd	NSP4high	NSP5cd	NSP5high
15700000	12300000	4500000	2800000	110000	8200000	8200000	3300000	1100000	5300000	1400000	5500000	4800000	4800000	2000000	3000000	10000
9300000	9800000	3700000	3600000	80000	7400000	5600000	2600000	2100000	5400000	1300000	4500000	5100000	7500000	1500000	2100000	14000
34800000	9900000	5400000	2400000	110000	8300000	7000000	3600000	1700000	5600000	1000000	7500000	5700000	6600000	3400000	3800000	20000
